# Supplementary material for: Exploring the Mechanism of the Intramolecular Diels–Alder Reaction of (2E,4Z,6Z)-2(allyloxy)cycloocta-2,4,6-trien-1-one Using Bonding Evolution Theory
Source: Molecules. 2023 Sep 22;28(19):6755. doi: 10.3390/molecules28196755 (PMC10574226; doi:10.3390/molecules28196755)
Supplement: Supplementary file 1 [file molecules-28-06755-s001.zip]

Archive with 1 entries (1 files):
- molecules-2587280-supplementary.pdf
